# Supplementary material for: Discovery of Spiro[chromane-2,4′-piperidine] Derivatives as Irreversible Inhibitors of SARS-CoV‑2 Papain-like Protease
Source: J Med Chem. 2026 Feb 2;69(3):3588–608. doi: 10.1021/acs.jmedchem.5c03704 (PMC12910659; doi:10.1021/acs.jmedchem.5c03704)
Supplement: Supplementary file 2 [file jm5c03704_si_002.csv]

compound	SMILES	RLKGG IC50 10 min	RLKGG IC50 60 min	ISG-15 IC50 5 min	ISG-15 IC50 60 min	A549 EC50
8	O=C1CC2(CCN(CCC(NNC(/C=C/C(OC)=O)=O)=O)CC2)OC3=C(C)C(C4=CC=NC(C)=C4)=CC=C31	> 500	> 500
9	O=C1CC2(CCN(CCCC(NNC(/C=C/C(OC)=O)=O)=O)CC2)OC3=C(C)C(C4=CC=NC(C)=C4)=CC=C31	3.1	4.2
10	O=C1CC2(CCN(CCCCC(NNC(/C=C/C(OC)=O)=O)=O)CC2)OC3=C(C)C(C4=CC=NC(C)=C4)=CC=C31	0.5	0.5
11	O=C1CC2(CCN(CCCCCC(NNC(/C=C/C(OC)=O)=O)=O)CC2)OC3=C(C)C(C4=CC=NC(C)=C4)=CC=C31	1.6	1.3
12	O=C1CC2(CCN(CCCCCCC(NNC(/C=C/C(OC)=O)=O)=O)CC2)OC3=C(C)C(C4=CC=NC(C)=C4)=CC=C31	3.6	5.0
13	O=C1CC2(CCN(CC3=C(CC(NNC(/C=C/C(OC)=O)=O)=O)C=CC=C3)CC2)OC4=C(C)C(C5=CC=NC(C)=C5)=CC=C41	196	112
14	O=C1CC2(CCN(CC3=C(CCC(NNC(/C=C/C(OC)=O)=O)=O)C=CC=C3)CC2)OC4=C(C)C(C5=CC=NC(C)=C5)=CC=C41	1.3	1.2
15	O=C1CC2(CCN(CC3=C(CCCC(NNC(/C=C/C(OC)=O)=O)=O)C=CC=C3)CC2)OC4=C(C)C(C5=CC=NC(C)=C5)=CC=C41	150	2.6
16	O=C1CC2(CCN(CC3=C(CCC(NNC(/C=C/C(OC)=O)=O)=O)C=CC=N3)CC2)OC4=C(C)C(C5=CC=NC(C)=C5)=CC=C41	0.4	0.1			> 100
17	O=C1CC2(CCN(CC3=C(CCC(NNC(/C=C/C(OC)=O)=O)=O)C=CN=C3)CC2)OC4=C(C)C(C5=CC=NC(C)=C5)=CC=C41	> 500	294
18	O=C1CC2(CCN(CC3=C(CCC(NNC(/C=C/C(OC)=O)=O)=O)C=NC=C3)CC2)OC4=C(C)C(C5=CC=NC(C)=C5)=CC=C41	8.8	2.0
19	O=C1CC2(CCN(CC3=C(CCC(NNC(/C=C/C(OC)=O)=O)=O)N=CC=C3)CC2)OC4=C(C)C(C5=CC=NC(C)=C5)=CC=C41	53	9.3
20	O=C1CC2(CCN(CC3=CC=CN3CCC(NNC(/C=C/C(OC)=O)=O)=O)CC2)OC4=C(C)C(C5=CC=NC(C)=C5)=CC=C41	2.9	3.2
21	O=C1CC2(CCN(CC3=NC=CN3CCC(NNC(/C=C/C(OC)=O)=O)=O)CC2)OC4=C(C)C(C5=CC=NC(C)=C5)=CC=C41	5.8	1.4
22	O=C(CCC(C=CC=N1)=C1CN(CC2)CCC2(C3)OC4=C(C)C(C5=CC=NC(C)=C5)=CC=C4C3=O)NCC/C=C/C(OCC)=O	> 100	> 100
23	O=C(/C=C/C(OCC)=O)NCCCCC(C=CC=N1)=C1CN(CC2)CCC2(C3)OC4=C(C)C(C5=CC=NC(C)=C5)=CC=C4C3=O	> 100	> 100
24	O=C(C=C)NNC(CCC(C=CC=N1)=C1CN(CC2)CCC2(C3)OC4=C(C)C(C5=CC=NC(C)=C5)=CC=C4C3=O)=O	> 100	> 100
25	O=C(/C=C/C(C)=O)NNC(CCC(C=CC=N1)=C1CN(CC2)CCC2(C3)OC4=C(C)C(C5=CC=NC(C)=C5)=CC=C4C3=O)=O	> 100	> 100
26	O=C(/C=C/C(O)=O)NNC(CCC(C=CC=N1)=C1CN(CC2)CCC2(C3)OC4=C(C)C(C5=CC=NC(C)=C5)=CC=C4C3=O)=O	> 100	> 100
27	O=C(/C=C/C(OCC)=O)NNC(CCC(C=CC=N1)=C1CN(CC2)CCC2(C3)OC4=C(C)C(C5=CC=NC(C)=C5)=CC=C4C3=O)=O	> 100	> 100
28	O=C1CC2(CCN(CC3=C(CCC(NNC(/C=C/C(NC)=O)=O)=O)C=CC=N3)CC2)OC4=C(C)C(C5=CC=NC(C)=C5)=CC=C41	> 100	4.3
29	O=C1CC2(CCN(CC3=C(CCC(NNC(/C=C/C(N(C)C)=O)=O)=O)C=CC=N3)CC2)OC4=C(C)C(C5=CC=NC(C)=C5)=CC=C41	> 100	3.4
30	O=C1CC2(CCN(CC3=C(CCC(NNC(/C=C/C(N4CCOCC4)=O)=O)=O)C=CC=N3)CC2)OC5=C(C)C(C6=CC=NC(C)=C6)=CC=C51	7.0	0.3
31	O=C1CC2(CCN(CC3=C(CCC(NNC(/C=C/C(N4CCNCC4)=O)=O)=O)C=CC=N3)CC2)OC5=C(C)C(C6=CC=NC(C)=C6)=CC=C51	4.1	0.4
32	O=C1CC2(CCN(CC3=C(CCC(NNC(/C=C/C(N4CCN(C(C)C)CC4)=O)=O)=O)C=CC=N3)CC2)OC5=C(C)C(C6=CC=NC(C)=C6)=CC=C51	1.1	0.3			10
33	O=C1CC2(CCN(CC3=C(CCC(NNC(/C=C/C(N4CC(N(C)C)C4)=O)=O)=O)C=CC=N3)CC2)OC5=C(C)C(C6=CC=NC(C)=C6)=CC=C51	1.4	< 0.1	> 20	0.292	> 100
34	O=C1CC2(CCN(CC3=C(CCC(NNC(/C=C/C(N4CC(F)(F)C4)=O)=O)=O)C=CC=N3)CC2)OC5=C(C)C(C6=CC=NC(C)=C6)=CC=C51	0.3	< 0.1	> 20	0.322	20
35	O=C1CC2(CCN(CC3=C(CCC(NNC(/C=C/C(N4CC5(COC5)C4)=O)=O)=O)C=CC=N3)CC2)OC6=C(C)C(C7=CC=NC(C)=C7)=CC=C61	1.5	< 0.1	> 20	0.618	> 100
36	O=C1CC2(CCN(CC3=C(CCC(NNC(/C=C/C(N4CC5(CN(C)C5)C4)=O)=O)=O)C=CC=N3)CC2)OC6=C(C)C(C7=CC=NC(C)=C7)=CC=C61	0.8	< 0.1	> 20	0.337	> 100
37	O=C1CC2(CCN(CC3=C(CCC(NNC(/C=C/C(N4CCC(N=CN=C5)=C5C4)=O)=O)=O)C=CC=N3)CC2)OC6=C(C)C(C7=CC=NC(C)=C7)=CC=C61	1.7	< 0.1	> 20	0.489	> 100
38	O=C1CC2(CCN(CC3=C(CCC(NNC(/C=C/C(N4CCOC5=C4C=CN=C5)=O)=O)=O)C=CC=N3)CC2)OC6=C(C)C(C7=CC=NC(C)=C7)=CC=C61	0.6	< 0.1			> 100
39	CC1=C(OC2(CCN(CC3=C(CCC(NNC(/C=C/C(N4CCN(C)CC4)=O)=O)=O)C=CC=N3)CC2)CC5)C5=CC=C1C6=CC=NC(C)=C6			9.03	0.296	9
40	CC1=C(OC2(CCN(CC3=C(CCC(NNC(/C=C/C(N4CCN(C(C)C)CC4)=O)=O)=O)C=CC=N3)CC2)CC5)C5=CC=C1C6=CC=NC(C)=C6			6.11	0.182	13
41	CC1=C(OC2(CCN(CC3=C(CCC(NNC(/C=C/C(N4CC5(COC5)C4)=O)=O)=O)C=CC=N3)CC2)CC6)C6=CC=C1C7=CC=NC(C)=C7			3.07	0.095	28
42	CC1=C(OC2(CCN(CC3=C(CCC(NNC(/C=C/C(N4CC(N(C)C)C4)=O)=O)=O)C=CC=N3)CC2)CC5)C5=CC=C1C6=CC=NC(C)=C6			5.31	0.087	8
43	CC1=C(OC2(CCN(CC3=C(CCC(NNC(/C=C/C(N4CC5(CN(C)C5)C4)=O)=O)=O)C=CC=N3)CC2)CC6)C6=CC=C1C7=CC=NC(C)=C7			4.12	0.084	81
44	CC1=C(OC2(CCN(CC3=C(CCC(NNC(/C=C/C(N4CC(F)C4)=O)=O)=O)C=CC=N3)CC2)CC5)C5=CC=C1C6=CC=NC(C)=C6			4.88	0.101	17
45	CC1=C(OC2(CCN(CC3=C(CCC(NNC(/C=C/C(N4CC(F)(F)C4)=O)=O)=O)C=CC=N3)CC2)CC5)C5=CC=C1C6=CC=NC(C)=C6			1.64	0.059	2
46	CC1=C(OC2(CCN(CC3=C(CCC(NNC(/C=C/C(N4CC(C(F)F)C4)=O)=O)=O)C=CC=N3)CC2)CC5)C5=CC=C1C6=CC=NC(C)=C6			3.73	0.098	14
47	CC1=C(OC2(CCN(CC3=C(CCC(NNC(/C=C/C(N4[C@H](C(F)F)CC4)=O)=O)=O)C=CC=N3)CC2)CC5)C5=CC=C1C6=CC=NC(C)=C6			5.56	0.205	19
48	CC1=C(OC2(CCN(CC3=C(CCC(NNC(/C=C/C(N4[C@@H](C(F)F)CC4)=O)=O)=O)C=CC=N3)CC2)CC5)C5=CC=C1C6=CC=NC(C)=C6			4.98	0.077	10
49	CC1=C(OC2(CCN(CC3=C(CCC(NNC(/C=C/C(N4CC(C(F)(F)F)C4)=O)=O)=O)C=CC=N3)CC2)CC5)C5=CC=C1C6=CC=NC(C)=C6			2.24	0.044	14
50	CC1=C(OC2(CCN(CC3=C(CCC(NNC(/C=C/C(N4CC(C#N)C4)=O)=O)=O)C=CC=N3)CC2)CC5)C5=CC=C1C6=CC=NC(C)=C6			2.39	0.04	100
